# Supplementary material for: Screening of interferon-stimulated genes against avian reovirus infection and mechanistic exploration of the antiviral activity of IFIT5
Source: Front Microbiol. 2022 Sep 15;13:998505. doi: 10.3389/fmicb.2022.998505 (PMC9520478; doi:10.3389/fmicb.2022.998505)
Supplement: Supplementary Table 1 — Supplementary data-values for each animal. [file Table_1.xlsx]

## Sheet: Spleen
	1	2	3	4	5	6	7	10	14	21	28	35
MX	48.5464	54.537	49.2169	32.115	9.62918	19.9651	13.0316	3.31467	1.65685	1.54365	0.220209	5.74447
	71.9282	25.6451	12.8324	15.7321	14.9534	11.6541	14.6589	3.98789	1.8217	0.712835	0.554716	4.11297
	68.0986	17.3971	12.6683	6.83382	13.5151	12.2308	10.8879	4.28622	2.15107	0.457317	3.30008	3.36451
IFIT5	34.8128	12.1869	14.0355	28.2399	8.70658	2.76888	15.5114	9.97144	2.24969	0.551856	0.240479	1.32182
	32.1809	23.7313	25.4923	9.90335	4.27657	11.2597	19.0485	2.61703	2.60966	0.970671	0.380107	0.890899
	29.3575	12.6967	12.5155	11.1055	8.38384	9.1611	21.2292	1.22683	2.48793	0.336525	0.433081	1.60679
OAS	15.1712	3.29985	13.1759	33.1192	2.26881	11.5551	20.6795	1.84201	1.07375	1.10529	0.147396	2.40096
	15.8278	15.9726	14.7468	17.9127	2.86367	12.7104	26.7783	2.5038	1.10393	1.24335	0.195455	1.3833
	32.9612	7.56826	7.26176	13.3704	2.24265	8.10908	23.1008	1.26505	0.38312	0.638708	0.473052	0.844909
Viperin	23.0492	11.2304	5.04563	7.23973	3.31524	4.95306	26.7346	3.09074	2.03183	0.931947	0.26134	2.48552
	15.2628	7.98428	7.09561	4.59079	4.8129	4.3785	10.0931	3.622	2.38989	1.11155	0.264947	2.07933
	21.5462	8.89284	5.29077	5.08397	4.83504	4.55016	18.2318	1.63034	0.878766	0.432316	0.275294	2.15535
ISG12	15.1949	9.00091	9.12882	2.60244	17.9219	5.47872	12.7378	3.79571	2.88242	1.37362	0.309388	1.66332
	25.9256	7.67948	5.18313	3.87651	25.9661	4.35376	14.7127	2.17825	2.57631	0.836028	0.668405	1.77187
	18.3063	8.21505	12.1355	1.6632	24.3533	12.4576	15.1767	1.43896	2.38694	0.513323	0.510251	2.94726
IFI6	16.191	3.21117	8.6309	3.35626	3.65113	10.5318	12.7497	1.60431	1.78111	1.75073	0.070285	0.75537
	14.4457	5.23452	9.09194	3.97497	5.08751	14.2034	10.6862	1.5379	1.2396	1.48276	0.178499	0.994177
	17.9965	10.5633	5.66199	1.8725	8.5851	6.93933	10.5988	1.91615	0.51151	1.17497	0.257505	1.06426
PKR	1.52275	3.0507	1.35146	1.49981	1.59089	1.35328	1.19761	0.702838	1.16203	0.826334	0.201046	1.57671
	1.4487	3.128	1.53489	2.10467	1.18896	1.61319	1.89607	0.811138	1.04283	0.86496	0.266816	2.34731
	1.17439	2.48076	1.79887	1.42152	2.19795	1.61396	1.96191	0.775981	1.26022	0.748102	0.518251	2.1734
IFITM3	1.30871	1.21218	0.711917	0.81798	0.330317	1.33048	0.82471	0.297951	1.48871	0.513053	0.106567	2.30376
	3.60787	1.53109	0.752593	0.972689	0.60207	1.35333	0.995401	0.828457	0.87218	0.516879	0.565852	2.57504
	2.78614	1.23647	0.876783	0.705517	0.821001	0.985021	0.952894	0.20922	1.41747	0.53219	1.00134	2.8416
ZFP313	0.612921	0.55059	0.510874	0.496239	0.883547	0.417427	1.12311	0.806213	1.20698	0.98295	0.218114	1.01804
	0.711801	0.587271	0.441893	0.504265	1.22689	0.697091	1.04483	0.730716	1.31707	1.02173	0.485934	1.18104
	0.636699	0.941558	0.382106	0.551728	1.54955	0.635349	0.929271	0.618339	1.07212	0.835903	0.731098	1.19764
IFN-α	0.621981	0.494075	0.39155	1.31761	0.435979	2.15308	0.583695	0.64733	0.444481	1.47554	0.100647	2.07307
	0.541051	1.10278	0.556195	1.33095	0.669687	1.9801	1.36565	0.30545	0.434205	1.13487	0.196537	1.86744
	0.664233	0.366552	0.258392	0.973143	0.363151	2.91115	1.50421	1.02449	0.534216	0.884296	0.151433	2.61878
IFN-β	1.83244	0.545367	2.35504	0.727788	0.747944	1.08607	1.39131	0.492926	0.853972	0.756426	0.121345	1.29043
	0.750421	0.576528	0.850979	0.414208	1.03164	1.10349	1.05129	0.198165	0.834455	0.978187	0.100822	2.06926
	0.972951	0.376369	1.09326	0.527549	1.22925	1.39352	1.12952	1.28337	0.718728	0.255642	0.20819	3.17212

## Sheet: Bursa of Fabricius
	1	2	3	4	5	6	7	10	14	21	28	35
MX	5.15401	2.80098	3.13261	1.86988	1.90238	2.42657	3.25758	3.84226	2.03053	1.77199	0.304159	0.977266
	8.4436	2.08597	5.6926	1.75509	1.19616	1.36404	2.67137	4.26288	0.706824	1.62627	0.387485	0.870274
	4.35933	1.20061	4.77217	1.57451	3.37751	0.662643	1.58708	2.19498	0.801614	0.377338	1.14569	0.651608
IFIT5	5.547	1.62479	42.3857	5.01601	0.451616	0.788996	5.04049	11.5219	0.497839	0.197839	0.443224	5.02836
	7.38547	2.67017	38.7413	4.1073	0.615129	0.593237	6.54921	1.98314	0.46061	0.567254	0.741284	0.804688
	8.19843	4.43193	22.7064	3.50138	2.78978	0.675654	2.61005	1.35361	0.868473	0.167883	0.144979	0.268613
OAS	13.7727	1.2381	9.60676	4.16104	2.33717	3.27554	0.776276	1.35793	0.582746	5.9856	1.48616	0.741348
	11.0776	2.31662	19.1929	6.67154	3.5304	1.44239	0.89173	1.39676	0.505129	4.05394	1.1672	0.564672
	10.374	2.58699	18.2776	4.25901	2.25311	1.51882	1.04424	1.84436	0.316111	4.13673	1.03496	0.365735
Viperin	4.07492	3.15201	17.9285	3.49126	1.6923	1.6887	2.92276	2.43562	2.34388	2.85082	0.390378	0.5169
	4.96504	2.22565	6.82633	3.24041	1.42473	1.447	3.8741	1.98063	0.915061	0.826875	0.341173	0.825145
	2.67457	2.09223	16.1814	2.1648	1.88111	0.167607	2.28196	1.21184	0.508376	0.366649	1.2041	0.394593
ISG12	4.47173	1.15078	3.15546	2.65933	0.877135	1.08909	0.908068	1.20793	0.498602	0.632336	0.752208	1.33067
	3.47105	2.93472	4.07626	2	1.13804	0.694675	1.11624	1.05955	0.501381	0.702759	0.534772	1.64122
	3.26511	2.07206	2.52215	3.35028	1.1137	1.48593	2.01081	1.76635	0.231735	0.472222	0.529154	1.25949
IFI6	10.5804	3.92786	13.2524	3.89272	6.65371	1.43448	2.55737	2.22092	1.52144	1.76643	0.726848	0.410773
	12.5869	2.57423	10.1657	4.56881	8.24063	1.20305	0.808599	2.92598	0.710007	1.45253	0.827056	0.418125
	9.36101	1.59153	14.5963	4.08763	9.88747	2.17498	3.00236	4.01369	0.527138	1.61028	0.763029	0.645216
PKR	2.31862	0.536562	1.37851	0.777262	0.76714	1.02447	1.40781	0.809326	0.895185	1.6219	0.519761	0.736956
	2.57934	1.2054	1.91396	1.39551	0.733637	0.878675	1.67008	0.878975	0.69413	0.404943	0.454403	0.691419
	1.27223	1.39085	1.78844	2.15022	1.02979	1.15625	2.65813	0.930469	0.612347	0.627894	1.25005	0.602151
IFITM3	3.08209	1.46136	2.43788	2.53925	1.11613	1.71322	0.984608	2.88357	1.52843	1.71982	0.803961	1.18732
	2.96736	1.90101	2.77462	3.13418	1.40784	1.44667	1.21004	1.4462	0.56631	0.55743	1.09239	1.78711
	2.2647	2.25287	2.30211	2.68881	1.4788	1.3398	1.55502	1.32095	0.422877	0.704047	0.99331	1.71528
ZFP313	0.601277	0.714212	0.642645	0.323006	0.857248	0.522607	0.778819	0.804189	0.949157	0.237926	0.272935	0.648905
	1.2712	1.01326	0.632169	0.908483	0.8524	0.738116	1.17884	1.03632	1.04428	0.220515	0.360659	0.749672
	0.320923	1.14173	0.419889	0.883818	0.306253	0.70564	0.958776	0.865592	0.277458	0.197895	0.492349	0.586348
IFN-α	5.57327	1.96089	2.96189	9.53582	0.52293	21.7367	0.121198	5.4247	2.91233	7.09533	0.076563	0.309221
	5.79503	1.55861	5.83194	3.53277	0.469364	9.09937	0.372566	1.09357	1.03624	8.46627	0.243548	0.452664
	4.45696	1.132	2.31035	5.82369	1.85751	12.3591	0.131924	0.52118	0.785074	1.28534	0.06831	0.362871
IFN-β	1.95649	1.1717	4.63386	3.63231	0.425041	3.47431	0.551627	1.06329	1.57185	0.223546	0.082473	0.277822
	1.98946	0.785809	5.47821	2.36595	0.636223	4.76621	0.257985	0.740841	2.27957	0.379959	0.167958	0.428867
	0.854026	0.728526	7.56403	1.21158	3.00868	3.80039	1.14561	0.465649	0.112676	1.44634	1.59305	1.02625

## Sheet: Thymus
	1	2	3	4	5	6	7	10	14	21	28	35
MX	5.70467	8.85898	63.6785	15.362	4.54388	12.0618	8.51353	0.922265	1.1249	1.34892	0.777672	0.87746
	8.9255	3.53754	50.9758	5.36026	7.36927	10.0259	11.9481	0.932609	1.28106	0.518292	0.625957	0.799704
	10.2992	1.81403	73.0696	5.22937	12.7295	6.25737	13.3737	1.45583	0.791866	0.997309	0.593845	0.197039
IFIT5	2.38407	2.43961	39.0976	6.7371	4.06218	6.57167	3.62086	4.6189	0.555426	0.334013	0.651567	0.437687
	3.12639	4.1946	62.0828	3.63307	3.41022	6.94392	4.74424	0.96575	0.585747	0.459351	0.64327	1.08026
	9.28745	4.08251	53.5299	2.93354	9.35522	7.37228	8.99955	0.702119	0.554616	0.502395	0.955901	0.360758
OAS	11.3016	9.31703	3.83749	16.8831	4.12714	4.58164	7.39568	1.0189	0.628721	1.99154	0.86708	0.186887
	13.9461	6.82551	8.87916	14.0892	3.63918	4.65205	4.14377	1.63402	1.14285	1.23497	1.34677	0.248562
	15.306	6.50094	6.58922	16.1024	5.95196	12.0946	5.22495	1.75143	1.36339	0.841138	0.824557	0.322545
Viperin	6.66018	6.79786	16.9256	5.81678	2.48314	3.72627	7.67942	0.799697	0.960421	1.86736	0.637626	0.501474
	6.80045	4.60776	11.4246	3.13328	3.61714	4.87298	6.98262	0.831441	0.940461	0.843632	0.762804	0.530351
	7.03427	4.73238	22.6948	2.44294	4.95539	5.58939	7.23197	0.82044	0.584204	0.746401	0.364503	0.226117
ISG12	3.07041	3.55585	15.3091	4.98812	3.32979	4.32473	7.1711	0.70853	1.17908	0.681623	0.792118	1.019
	3.43494	3.54502	14.0183	3.16717	4.07278	5.07808	6.33976	2.68923	1.28907	0.707924	1.9564	1.11897
	2.68614	2.23848	30.5811	2.74494	4.2548	6.14998	5.97785	0.64771	2.45407	0.582926	1.55347	1.06597
IFI6	23.9825	3.02805	11.4663	3.53807	8.33386	6.83956	12.7282	0.808329	1.54398	1.54302	0.607837	0.562845
	10.4665	7.80534	24.0413	4.53974	8.08572	5.58156	6.53848	0.768744	1.60584	0.928201	0.510531	0.64155
	5.58903	7.72991	20.5593	5.06733	10.2002	5.99562	10.9265	0.792892	2.90529	1.33944	0.438391	0.414146
PKR	3.04662	2.05953	2.00414	1.46565	1.73567	1.77551	2.68146	0.867904	1.1848	1.10238	1.22408	0.596954
	2.65821	1.68478	8.17943	1.39936	1.22398	2.4571	3.39764	1.51551	1.36151	0.861208	1.31294	0.486582
	1.93795	3.57851	8.03879	1.97668	1.40706	1.99229	2.16944	1.5059	1.29932	0.779538	1.73269	0.305209
IFITM3	1.5018	1.71735	14.2506	4.59507	2.79438	4.69144	3.94392	1.16858	0.900604	1.11415	0.965102	1.07757
	1.72715	2.17091	14.1409	5.89323	5.44239	4.23646	4.68992	1.34198	1.2376	0.84831	0.5072	1.09259
	1.87891	1.56384	14.1965	4.62707	3.87509	5.04001	7.44656	1.27741	1.21901	1.29901	0.997253	0.75451
ZFP313	0.872475	1.29022	1.21267	0.673764	0.953554	0.992555	1.10862	0.842805	0.767754	0.900592	0.990529	0.89509
	1.25602	1.47393	1.06724	0.769095	0.431926	1.05286	1.29782	0.797104	0.759895	1.03715	0.82458	0.97049
	0.794973	0.837912	2.40698	0.716658	1.10876	1.18751	1.4838	1.13769	0.875839	0.709496	1.03236	1.06219
IFN-α	2.18429	5.93439	67.0566	4.01126	1.43146	7.59048	0.423186	1.30523	0.159645	0.41625	0.555173	0.001497
	1.6243	7.17714	46.2738	8.6352	1.27794	2.1477	0.714929	6.76636	0.351588	0.289776	1.62967	0.001531
	1.90006	3.43803	43.4468	4.9881	0.591727	1.66126	2.8113	1.19209	0.309895	0.397734	1.34294	0.019915
IFN-β	2.3245	7.17312	31.4786	1.85597	7.56975	3.49793	0.689585	0.589523	0.47303	0.827962	0.530099	0.008805
	0.554672	3.95201	47.3023	3.43637	1.18578	3.38726	0.97669	2.40748	0.859964	1.44192	1.3192	0.018673
	1.16479	2.55033	31.2329	3.93994	0.973626	4.57414	2.34343	1.98982	0.443112	0.625446	1.12175	0.060787
