# Supplementary material for: Screening of interferon-stimulated genes against avian reovirus infection and mechanistic exploration of the antiviral activity of IFIT5
Source: Front Microbiol. 2022 Sep 15;13:998505. doi: 10.3389/fmicb.2022.998505 (PMC9520478; doi:10.3389/fmicb.2022.998505)
Supplement: Supplementary Table 2 — Supplementary data-innate immune signaling pathways. [file Table_2.xlsx]

## Sheet: Overexpression of the IFIT5 
	pEF1α-Myc	pEF1α-Myc	pEF1α-Myc	pEF1α-Myc-IFIT5	pEF1α-Myc-IFIT5	pEF1α-Myc-IFIT5
MDA5	100	108.994	81.584	158.347	208.473	171.81
LGP2	100	114.625	105.405	90.317	90.428	77.488
MAVS	100	114.494	104.336	182.962	164.795	169.569
TRAF3	100	75.0432	72.6199	132.278	169.637	158.885
TRAF6	100	83.5038	72.6794	160.232	154.812	165.493
IKKε	100	88.5661	80.6353	65.7819	55.0612	61.3935
TBK1	100	105.733	128.108	44.88	72.271	41.514
NF-κB	100	120.84	107.129	75.835	91.168	82.939
IRF7	100	104.633	92.193	205.623	252.171	275.304
IFN-α	100	95.714	93.885	136.305	138.077	155.724
IFN-β	100	102.773	81.313	67.76	88.391	85.324

## Sheet: IFIT5 RNA Interference
	siNC	siNC	siNC	si225	si225	si225
MDA5	100	92.231	107.777	57.797	54.52	46.472
LGP2	100	105.101	96.221	101.766	92.483	97.298
MAVS	100	107.177	106.762	38.973	37.447	28.113
TRAF3	100	102.025	106.737	189.291	209.315	176.842
TRAF6	100	115.279	99.9732	190.29	181.698	138.534
IKKε	100	88.2366	65.6232	141.739	136.738	137.876
TBK1	100	107.783	84.925	86.975	72.35	69.1
NF-κB	100	106.207	97.557	122.451	108.223	113.588
IRF7	100	96.147	120.644	127.89	140.851	141.019
IFN-α	100	96.626	103.916	148.519	90.018	115.251
IFN-β	100	100.33	108.71	89.553	94.574	76.641
